# Supplementary material for: Relevance of PNPLA3, TM6SF2, HSD17B13, and GCKR Variants to MASLD Severity in an Egyptian Population
Source: Genes (Basel). 2024 Apr 4;15(4):455. doi: 10.3390/genes15040455 (PMC11049340; doi:10.3390/genes15040455)
Supplement: Supplementary file 1 [file genes-15-00455-s001.zip]

Archive with 1 entries (1 files):
- genes-2932796-supplementary.pdf
